# Supplementary material for: Image analysis data for the study of the reactivity of the phases in Nd-Fe-B magnets etched with HCl-saturated Cyphos IL 101
Source: Data Brief. 2020 Aug 20;32:106203. doi: 10.1016/j.dib.2020.106203 (PMC7452628; doi:10.1016/j.dib.2020.106203)
Supplement: Supplementary file 1 [file mmc1.xml]

<?xml version="1.0" encoding="utf-8" standalone="no"?>
<data>
  <datasets>
    <author>martina.orefice@kuleuven.be</author>
    <type>1</type>
    <dataset>
      <name>Image analysis data for the study of the reactivity of the phases in Nd-Fe-B magnets etched with HCl-saturated Cyphos IL 101</name>
      <caption />
      <description>Scanning electron microscopy (SEM), energy dispersive X-rays spectroscopy (EDS) and image analysishave
been used as techniques to analyse the results of etching experiments carried on NdFeB permanent magnets
by using the ionic liquid Cyphos IL 101 saturated with HCl. image analysisis for the first time reported in the
literature as a technique for corrosion studies.
If you use and publish data from this set in your work, please acknowledge our work by citing it, as required
by the license.</description>
      <filetype>
        <name />
      </filetype>
      <filesize />
      <source>0</source>
      <sourcename>Original Data</sourcename>
      <access>
        <type>1</type>
        <name>Data available in data repository</name>
        <reponame>Zenodo</reponame>
        <PersistentId>10.5281/zenodo.3753084</PersistentId>
        <deeplinkurl>https://doi.org/10.5281/zenodo.3753084</deeplinkurl>
      </access>
    </dataset>
  </datasets>
</data>
